# Supplementary material for: Multi-Parametric Birefringence Control in Ultrashort-Pulse Laser-Inscribed Nanolattices in Fluorite
Source: Nanomaterials (Basel). 2023 Mar 22;13(6):1133. doi: 10.3390/nano13061133 (PMC10058163; doi:10.3390/nano13061133)
Supplement: Supplementary file 1 [file nanomaterials-13-01133-s001.zip]

Archive with 1 entries (1 files):
- nanomaterials-2270907-supplementary.pdf
